# Supplementary material for: Biological Evaluation of Esters of 4-Carboxylate-1,2,3-triazine and Analogs as New Potential Anti-Mycobacterium tuberculosis Agents
Source: Molecules. 2026 Jun 7;31(12):1993. doi: 10.3390/molecules31121993 (PMC13304873; doi:10.3390/molecules31121993)
Supplement: Supplementary file 1 [file molecules-31-01993-s001.zip]

Archive with 1 entries (1 files):
- molecules-4339577-supplementary.pdf
